# Supplementary material for: GOLDEN2‐like1 is sufficient but not necessary for chloroplast biogenesis in mesophyll cells of C4 grasses
Source: Plant J. 2023 Oct 26;117(2):416–31. doi: 10.1111/tpj.16498 (PMC10953395; doi:10.1111/tpj.16498)
Supplement: Supplementary file 8 — Table S1. Oligonucleotides used for cloning, genotyping, and qPCR. [file TPJ-117-416-s004.xlsx]

## Sheet: Oligo information
Primer Name	Description	F/R	Sequence(5'-3')	Amplicon gDNA	Amplicon cDNA
Cloning oligonucleotides
JLF_Ox43	SvGLK1 gRNA	F	acttgTCGAAATCCAGGTCCGACACg	NA	NA
JLF_Ox44	SvGLK1 gRNA	R	aaaacGTGTCGGACCTGGATTTCGAc
JLF_Ox51	SvGLK2 gRNA	F	acttgATGATCTCGAGGATCCGTGAg	NA	NA
JLF_Ox52	SvGLK2 gRNA	R	aaaacTCACGGATCCTCGAGATCATc
Genotyping primers
JLF_Ox12	HygR	F	AGGCTCTCGATGAGCTGATGCTTT	335 bp	NA
JLF_Ox13	HygR	R	AGCTGCATCATCGAAATTGCCGTC
JLF_Ox14	DNA control for S. viridis	F	CAGCAAGCCGCCTATATGGAG	542 bp	NA
JLF_Ox15	DNA control for S. viridis	R	TCGTCTCAGGAGTGGCCAAGT
JLF_Ox45	CRISPR/Cas9 SvGLK1	F	GCTACCTGTGCTCCAACTGT	303 bp (WT)	NA
JLF_Ox46	CRISPR/Cas9 SvGLK1	R	CACCTCCTGGTCCATGACAC
JLF_Ox53	CRISPR/Cas9 SvGLK2	F	TGTCTTGGCTCCCATATGCA	345 bp (WT)	NA
JLF_Ox54	CRISPR/Cas9 SvGLK2	R	TGGCTTGCAATGTTGTGTCG
JLF_Ox178	t-DNA ZmGLK1	F	ATTTGGCTTGACCTTGATGG	353 bp	NA
JLF_Ox179	t-DNA ZmGLK1	R	GGGGATACGTACACGGTTGA
JLF_Ox175	CRISPR/Cas9 ZmGLK1	R	CTTGGGAGTGCTTCTTGGAC	458 bp (WT)	NA
JLF_Ox39	CRISPR/Cas9 ZmGLK1	F	GGACCTGGATTTCGACTTCA
qPCR primers
JLF_Ox26	Si035045 (Reference gene 1)	F	AAGTTTTTGCGTCACTTCCACT	500 bp	139 bp
JLF_Ox27	Si035045 (Reference gene 1)	R	CAAATTTCTGCCCTCGCTAAT
JLF_Ox28	Si03461 (Reference gene 2)	F	ACGAGAAGGATTCATCCAAGAC	195 bp	98 bp
JLF_Ox29	Si03461 (Reference gene 2)	R	CGTGTACTCTTGCATCTTGGAG
JLF_Ox103	SvGLK2 (Svglk1 and A10 only)	F	TCGCACAGAAAGCACCTGAT	652 bp	443 bp
JLF_Ox104	SvGLK2 (Svglk1 and A10 only)	R	CTGTACATGGGGTGCGGAAA
JLF_Ox119	SvGLK2	F	AGGAAGAGGAACGGGGATGA	1086 bp	163 bp
JLF_Ox120	SvGLK2	R	CCAGTCCACCTTCACCTTCC
JLF_Ox151	SvGLK1	F	TGTGTCGGACCTGGATTTCG	172 bp	172 bp
JLF_Ox152	SvGLK1	R	CACCTCCTGGTCCATGACAC
JLF_Ox101	SvGLK1 (Svglk1 and A10 only)	F	GTACCGGTCTCACAGGAAGC	620 bp	450 bp
JLF_Ox102	SvGLK1 (Svglk1 and A10 only)	R	ACAAGGCAAAACACCCCTCA
JLF_Ox203	SvGNC	F	TCAAGAAACGGTGCAAGATG	110 bp	110 bp
JLF_Ox204	SvGNC	R	CCTTGTCACTGGAGACGTGA
JLF_Ox205	SvCGA	F	CGACAGCAGTCTGAGCTACG	210 bp	81 bp
JLF_Ox206	SvCGA	R	GCTGCTGATGATACCCCAAT
JLF_Ox207	SvGUN1	F	CCTGGACCTGCACCTTATGT	102 bp	102 bp
JLF_Ox208	SvGUN1	R	TTCAGGCATAGCTCGTCCTT
JLF_Ox109	SvGUN4	F	GGATGACACACCTGAGGGTC	104 bp	104 bp
JLF_Ox110	SvGUN4	R	TCCTGGCTCTCCTCCTCAAA
JLF_Ox113	SvCAO	F	CTAGGCTGCTGTACCGGATG	90 bp	90 bp
JLF_Ox114	SvCAO	R	TTCTCGGCGAAATGTGACCA
JLF_Ox115	SvLhcb2	F	GACTCGACAAGGTCTACCCC	148 bp	148 bp
JLF_Ox116	SvLhcb2	R	GCACGAAGAACCCGAACATG
JLF_Ox195	SvHY5	F	TCCAGAACGAGAACAACACG	288 bp	164 bp
JLF_Ox196	SvHY5	R	TCTCACAGCTCCTAGCACGA
ZmCYP_F	ZmCYP (Reference gene 1)	F	CTGAGTGGTGGTCTTAGT	100 bp	100 bp
ZmCYP_R	ZmCYP (Reference gene 1)	R	AACACGAATCAAGCAGAG
ZmEF1α_F	ZmEF1α (Reference gene 2)	F	TGGGCCTACTGGTCTTACTACTGA	135 bp	135 bp
ZmEF1α_R	ZmEF1α (Reference gene 2)	R	ACATACCCACGCTTCAGATCCT
JLF_Ox173	ZmGLK1	F	GATCCGTGTTGTGGTGTCCT	111 bp	111 bp
JLF_Ox174	ZmGLK1	R	ATTATTACCGGCGGCTGCTA
JLF_Ox37 (57RTF)	ZmG2 (Zm00001d039260)	F	CATGGTGGACGACAACCTC	236 bp	236 bp
JLF_Ox38 (57RTR)	ZmG2 (Zm00001d039260)	R	CACATGTTTGCTCCAACGAC
JLF_Ox184	ZmG2 (3' end)	F	GTTCTGGCACCAGCAGTACA	378 bp	164 bp
JLF_Ox185	ZmG2 (3' end)	R	GAGCTAGCTTGGTGGTGCTT
JLF_Ox193	ZmHY5	F	CCACTTCGCCAAGAGCTAAT	106 bp	106 bp
JLF_Ox194	ZmHY5	R	CAACATCAACCACCACCAAC
JLF_Ox197	ZmGNC (Zm00001d046354)	F	GTGTCAGCAGTTCCCACTGA	105 bp	105 bp
JLF_Ox198	ZmGNC (Zm00001d046354)	R	CCACGTCCACTCTCTTCTCC
JLF_Ox199	ZmCGA (Zm00001d016361)	F	GGCAGCATGTCTTGTCTGAA	265 bp	119 bp
JLF_Ox200	ZmCGA (Zm00001d016361)	R	CACCATCGATGCTTTGGATA
JLF_Ox201	qPCR ZmGUN1	F	TGAGGGAATAGCTCGCTTGT	149 bp	149 bp
JLF_Ox202	qPCR ZmGUN1	R	GTGGAGCTCCTTTCGTGAAG
