# Supplementary material for: GOLDEN2‐like1 is sufficient but not necessary for chloroplast biogenesis in mesophyll cells of C4 grasses
Source: Plant J. 2023 Oct 26;117(2):416–31. doi: 10.1111/tpj.16498 (PMC10953395; doi:10.1111/tpj.16498)
Supplement: Supplementary file 9 — Table S2. Data and statistical analyses supporting Figures 1–6. [file TPJ-117-416-s002.xlsx]

## Sheet: Thylakoid coverage
line	cell_type	cp_area	th_area	membrane_ratio	figure_data		ANOVA
Zmglk1-1b317	bundle sheath	37.495	8.149	21.7336	Figure 1			df	sum_sq	mean_sq	F	PR(>F)
Zmglk1-1b317	bundle sheath	40.083	13.077	32.6248	Figure 1		Setaria viridis - Bundle Sheath
Zmglk1-1b317	bundle sheath	36.418	9.54	26.1958	Figure 1		Line	10	5326.04	532.604	14.9577	7.80812e-16
Zmglk1-1b317	bundle sheath	34.189	9.876	28.8865	Figure 1		Residual	98	3489.52	35.6074	NaN	NaN
Zmglk1-1b317	bundle sheath	21.884	7.29	33.312	Figure 1		Setaria viridis - Mesophyll
Zmglk1-1b317	bundle sheath	41.285	9.56	23.1561	Figure 1		Line	10	6370.08	637.008	16.5613	1.25856e-17
Zmglk1-1b317	bundle sheath	34.966	12.311	35.2085	Figure 1		Residual	106	4077.16	38.4638	NaN	NaN
Zmglk1-1b317	mesophyll	9.774	3.854	39.4311	Figure 1		Zea mays - Bundle Sheath
Zmglk1-1b317	mesophyll	18.836	7.84	41.6224	Figure 1		Line	4	108.977	27.2442	0.943354	0.455348
Zmglk1-1b317	mesophyll	29.905	12.667	42.3575	Figure 1		Residual	25	722.003	28.8801	NaN	NaN
Zmglk1-1b317	mesophyll	13.524	5.638	41.6888	Figure 1		Zea mays - Mesophyll
Zmglk1-1b317	mesophyll	23.817	9.974	41.8777	Figure 1		Line	4	276.899	69.2246	3.34002	0.034282
Zmglk1-1b317	mesophyll	15.824	6.189	39.1115	Figure 1		Residual	17	352.339	20.7258	NaN	NaN
Zmglk1-1b317	mesophyll	9.125	3.047	33.3918	Figure 1
Zmglk1-3b3	bundle sheath	17.844	5.993	33.5855	Figure 1
Zmglk1-3b3	bundle sheath	18.327	5.919	32.2966	Figure 1		Tukey HSD
Zmglk1-3b3	bundle sheath	11.113	3.505	31.5396	Figure 1		group1	group2	Diff	Lower	Upper	q-value	p-value
Zmglk1-3b3	bundle sheath	15.871	7.143	45.0066	Figure 1		Bundle Sheath
Zmglk1-3b3	bundle sheath	10.525	3.756	35.6865	Figure 1		A10	Svglk1-2062	1.74189	-6.13139	9.61518	1.03124	0.9
Zmglk1-3b3	mesophyll	11.652	5.212	44.7305	Figure 1		A10	Svglk1-16188	5.35402	-2.51927	13.2273	3.16969	0.483553
Zmglk1-3b3	mesophyll	15.252	5.84	38.2901	Figure 1		Svglk2-8G5	17808-15254	8.58458	0.181728	16.9874	4.76196	0.0409461
Zmglk1-3b3	mesophyll	23.485	9.324	39.7019	Figure 1		Svglk2-8G5	17808-281287	17.4296	9.02673	25.8324	9.66838	0.001
Zmglk1-3b3	mesophyll	16.486	7.093	43.0244	Figure 1		Svglk2-8G5	17808-5611	15.3753	5.12879	25.6218	6.99425	0.001
Zmglk1-3b3	mesophyll	14.827	5.189	34.997	Figure 1		Svglk2-8G5	17810-25383	7.88938	-3.26102	19.0398	3.29796	0.424599
Zmglk1-3b3	mesophyll	22.884	8.63	37.7119	Figure 1		Svglk2-8G5	17810-48117	9.76789	1.84365	17.6921	5.74561	0.00447211
Zmglk1-3b3	mesophyll	15.627	4.6	29.4362	Figure 1		Svglk2-8G5	17810-58127	9.66678	0.562519	18.7711	4.94915	0.0277612
Zmglk1-3b3	mesophyll	17.847	5.719	32.0446	Figure 1		SvGLK2-WT	Svglk2-8G5	7.36142	-0.37572	15.0986	4.4348	0.0774579
Zmglk1-4b6	bundle sheath	16.259	5.322	32.7326	Figure 1		SvGLK2-WT	17808-15254	1.22317	-7.44937	9.8957	0.657405	0.9
Zmglk1-4b6	bundle sheath	14.852	6.075	40.9036	Figure 1		SvGLK2-WT	17808-281287	10.0682	1.39564	18.7407	5.41125	0.00993921
Zmglk1-4b6	bundle sheath	11.411	4.369	38.2876	Figure 1		SvGLK2-WT	17808-5611	8.01389	-2.45492	18.4827	3.56812	0.304785
Zmglk1-4b6	bundle sheath	23.379	8.239	35.241	Figure 1		SvGLK2-WT	17810-25383	0.527965	-10.827	11.883	0.216726	0.9
Zmglk1-4b6	mesophyll	19.13	8.562	44.7569	Figure 1		SvGLK2-WT	17810-48117	2.40648	-5.80319	10.6161	1.36631	0.9
Zmglk1-4b6	mesophyll	24.26	10.583	43.6232	Figure 1		SvGLK2-WT	17810-58127	2.30537	-7.04838	11.6591	1.14881	0.9
Zmglk1-4b6	mesophyll	21.784	7.365	33.8092	Figure 1		Mesophyll
Zmglk1-4b6	mesophyll	25.967	11.013	42.4115	Figure 1		A10	Svglk1-2062	1.27498	-7.0552	9.60516	0.712145	0.9
Zmglk1-4b6	mesophyll	22.304	8.389	37.6121	Figure 1		A10	Svglk1-16188	1.74815	-7.24947	10.7458	0.904001	0.9
Zmglk1-4b6	mesophyll	24.561	7.748	31.5459	Figure 1		Svglk2-8G5	SvGLK2-WT	13.8786	5.88657	21.8706	8.07994	0.001
Zmglk1-4b6	mesophyll	26.392	13.878	52.5841	Figure 1		Svglk2-8G5	17808-15254	3.12079	-5.38116	11.6227	1.70791	0.9
Zmglk1-7a2	bundle sheath	19.015	7.326	38.5275	Figure 1		Svglk2-8G5	17808-281287	11.8059	2.9704	20.6414	6.21709	0.00127749
Zmglk1-7a2	bundle sheath	24.861	8.782	35.3244	Figure 1		Svglk2-8G5	17808-5611	10.7873	1.01926	20.5553	5.13836	0.0179695
Zmglk1-7a2	bundle sheath	4.497	1.406	31.2653	Figure 1		Svglk2-8G5	17810-25383	4.62055	-4.6261	13.8672	2.32503	0.844785
Zmglk1-7a2	mesophyll	21.208	7.387	34.8312	Figure 1		Svglk2-8G5	17810-48117	6.449	-1.77639	14.6744	3.648	0.273042
Zmglk1-7a2	mesophyll	12.65	5.701	45.0672	Figure 1		Svglk2-8G5	17810-58127	7.418	-0.573995	15.41	4.31868	0.0939789
Zmglk1-7a2	mesophyll	9.372	3.51	37.452	Figure 1		SvGLK2-WT	17808-15254	10.7578	1.58656	19.929	5.45776	0.00862153
Zmglk1-7a2	mesophyll	16.156	6.535	40.4494	Figure 1		SvGLK2-WT	17808-281287	2.07269	-7.40856	11.5539	1.01715	0.9
ZmGLK1-7a213	bundle sheath	12.46	4.697	37.6966	Figure 1		SvGLK2-WT	17808-5611	3.09131	-7.26446	13.4471	1.38893	0.9
ZmGLK1-7a213	bundle sheath	9.88	3.813	38.5931	Figure 1		SvGLK2-WT	17810-25383	9.25801	-0.607524	19.1235	4.36632	0.0867246
ZmGLK1-7a213	bundle sheath	12.551	4.527	36.0688	Figure 1		SvGLK2-WT	17810-48117	7.42957	-1.48588	16.345	3.87739	0.195911
ZmGLK1-7a213	mesophyll	15.142	6.582	43.4685	Figure 1		SvGLK2-WT	17810-58127	6.46056	-2.24002	15.1611	3.45494	0.351159
ZmGLK1-7a213	mesophyll	15.608	7.421	47.5461	Figure 1		ZmGLK1-7a213	Zmglk1-1b317	3.67286	-6.22004	13.5658	1.54206	0.787093
ZmGLK1-7a213	mesophyll	10.013	4.819	48.1274	Figure 1		ZmGLK1-7a213	Zmglk1-3b3	6.10661	-3.55884	15.7721	2.62422	0.366786
ZmGLK1-7a213	mesophyll	18.027	6.355	35.2527	Figure 1		ZmGLK1-7a213	Zmglk1-4b6	2.69253	-7.20037	12.5854	1.13047	0.9
A10	bundle sheath	26.264	14.343	54.6109	Figure 2		ZmGLK1-7a213	Zmglk1-7a2	4.14875	-7.01195	15.3094	1.544	0.786349
A10	bundle sheath	23.83	11.653	48.9005	Figure 2
A10	bundle sheath	19.636	8.937	45.5133	Figure 2
A10	bundle sheath	48.009	31.473	65.5565	Figure 2
A10	bundle sheath	28.617	16.414	57.3575	Figure 2
A10	bundle sheath	30.097	14.293	47.4898	Figure 2
A10	bundle sheath	14.039	6.458	46.0004	Figure 2
A10	bundle sheath	30.593	14.76	48.2463	Figure 2
A10	bundle sheath	35.137	19.94	56.7493	Figure 2
A10	bundle sheath	50.603	25.583	50.5563	Figure 2
A10	bundle sheath	23.344	11.41	48.8777	Figure 2
A10	bundle sheath	16.729	9.623	57.5229	Figure 2
A10	mesophyll	12.09	6.184	51.1497	Figure 2
A10	mesophyll	16.445	8.365	50.8665	Figure 2
A10	mesophyll	11.605	5.953	51.2969	Figure 2
A10	mesophyll	10.663	5.815	54.5344	Figure 2
A10	mesophyll	10.28	7.059	68.6673	Figure 2
A10	mesophyll	20.396	11.096	54.4028	Figure 2
A10	mesophyll	20.04	12.138	60.5689	Figure 2
A10	mesophyll	13.9	8.197	58.9712	Figure 2
A10	mesophyll	18.149	11.875	65.4306	Figure 2
Svglk1-16188	bundle sheath	19.772	10.243	51.8056	Figure 2
Svglk1-16188	bundle sheath	26.847	11.775	43.8596	Figure 2
Svglk1-16188	bundle sheath	31.069	13.758	44.2821	Figure 2
Svglk1-16188	bundle sheath	25.63	11.987	46.7694	Figure 2
Svglk1-16188	bundle sheath	36.431	20.131	55.2579	Figure 2
Svglk1-16188	bundle sheath	30.48	14.129	46.355	Figure 2
Svglk1-16188	bundle sheath	30.668	12.027	39.2168	Figure 2
Svglk1-16188	bundle sheath	26.867	13.102	48.7661	Figure 2
Svglk1-16188	bundle sheath	37.837	16.074	42.4822	Figure 2
Svglk1-16188	bundle sheath	21.98	11.861	53.9627	Figure 2
Svglk1-16188	bundle sheath	17.526	7.841	44.7392	Figure 2
Svglk1-16188	bundle sheath	20.9	10.246	49.0239	Figure 2
Svglk1-16188	bundle sheath	17.586	7.657	43.5403	Figure 2
Svglk1-16188	mesophyll	12.205	7.771	63.6706	Figure 2
Svglk1-16188	mesophyll	15.689	8.581	54.6944	Figure 2
Svglk1-16188	mesophyll	16.789	9.435	56.1975	Figure 2
Svglk1-16188	mesophyll	13.177	7.574	57.4789	Figure 2
Svglk1-16188	mesophyll	20.259	11.341	55.9801	Figure 2
Svglk1-16188	mesophyll	13.956	8.644	61.9375	Figure 2
Svglk1-16188	mesophyll	22.186	10.117	45.6008	Figure 2
Svglk1-16188	mesophyll	13.61	7.493	55.0551	Figure 2
Svglk1-16188	mesophyll	8.984	4.972	55.3428	Figure 2
Svglk1-16188	mesophyll	11.084	5.791	52.2465	Figure 2
Svglk1-16188	mesophyll	20.066	11.035	54.9935	Figure 2
Svglk1-16188	mesophyll	13.073	7.017	53.6755	Figure 2
Svglk1-2062	bundle sheath	28.513	15.545	54.519	Figure 2
Svglk1-2062	bundle sheath	14.499	7.642	52.7071	Figure 2
Svglk1-2062	bundle sheath	29.411	15.736	53.5038	Figure 2
Svglk1-2062	bundle sheath	34.451	17.555	50.9564	Figure 2
Svglk1-2062	bundle sheath	31.055	14.86	47.8506	Figure 2
Svglk1-2062	bundle sheath	29.235	13.822	47.2789	Figure 2
Svglk1-2062	bundle sheath	35.385	19.141	54.0935	Figure 2
Svglk1-2062	bundle sheath	35.89	15.426	42.9813	Figure 2
Svglk1-2062	bundle sheath	27.696	13.327	48.1189	Figure 2
Svglk1-2062	bundle sheath	25.582	13.322	52.0757	Figure 2
Svglk1-2062	bundle sheath	24.929	13.409	53.7888	Figure 2
Svglk1-2062	bundle sheath	35.241	17.579	49.8822	Figure 2
Svglk1-2062	bundle sheath	49.48	24.375	49.2623	Figure 2
Svglk1-2062	mesophyll	18.644	9.037	48.4714	Figure 2
Svglk1-2062	mesophyll	10.232	4.329	42.3084	Figure 2
Svglk1-2062	mesophyll	21.693	10.896	50.2282	Figure 2
Svglk1-2062	mesophyll	15.989	7.591	47.4764	Figure 2
Svglk1-2062	mesophyll	6.135	2.772	45.1834	Figure 2
Svglk1-2062	mesophyll	15.324	8.426	54.9856	Figure 2
Svglk1-2062	mesophyll	9.291	5.749	61.8771	Figure 2
Svglk1-2062	mesophyll	10.777	5.987	55.5535	Figure 2
Svglk1-2062	mesophyll	11.182	6.285	56.2064	Figure 2
Svglk1-2062	mesophyll	12.659	7.361	58.1484	Figure 2
Svglk1-2062	mesophyll	9.668	5.193	53.7133	Figure 2
Svglk1-2062	mesophyll	14.06	8.158	58.0228	Figure 2
Svglk1-2062	mesophyll	9.794	5.672	57.913	Figure 2
Svglk1-2062	mesophyll	21.793	13.364	61.3224	Figure 2
Svglk1-2062	mesophyll	14.329	9.634	67.2343	Figure 2
Svglk1-2062	mesophyll	20.664	12.7	61.4595	Figure 2
Svglk1-2062	mesophyll	6.166	3.896	63.1852	Figure 2
Svglk1-2062	mesophyll	14.349	9.404	65.5377	Figure 2
17808-15254	bundle sheath	21.078	7.718	36.6164	Figure 6
17808-15254	bundle sheath	20.422	7.072	34.6293	Figure 6
17808-15254	bundle sheath	19.209	8.626	44.906	Figure 6
17808-15254	bundle sheath	12.739	5.474	42.9704	Figure 6
17808-15254	bundle sheath	29.885	11.585	38.7653	Figure 6
17808-15254	bundle sheath	25.593	10.136	39.6046	Figure 6
17808-15254	bundle sheath	32.147	11.896	37.005	Figure 6
17808-15254	bundle sheath	33.738	13.492	39.9905	Figure 6
17808-15254	bundle sheath	19.954	6.678	33.467	Figure 6
17808-15254	mesophyll	11.904	5.283	44.38	Figure 6
17808-15254	mesophyll	13.869	5.598	40.3634	Figure 6
17808-15254	mesophyll	19.917	7.635	38.3341	Figure 6
17808-15254	mesophyll	19.069	7.112	37.2961	Figure 6
17808-15254	mesophyll	17.193	6.422	37.3524	Figure 6
17808-15254	mesophyll	23.761	8.6	36.1938	Figure 6
17808-15254	mesophyll	20.262	7.652	37.7653	Figure 6
17808-15254	mesophyll	18.285	7.46	40.7985	Figure 6
17808-15254	mesophyll	11.273	4.704	41.728	Figure 6
17808-281287	bundle sheath	27.383	12.871	47.0036	Figure 6
17808-281287	bundle sheath	19.221	10.085	52.4687	Figure 6
17808-281287	bundle sheath	23.679	11.201	47.3035	Figure 6
17808-281287	bundle sheath	27.501	13.82	50.2527	Figure 6
17808-281287	bundle sheath	19.047	8.646	45.393	Figure 6
17808-281287	bundle sheath	20.287	11.554	56.9527	Figure 6
17808-281287	bundle sheath	18.742	8.888	47.4229	Figure 6
17808-281287	bundle sheath	16.54	6.396	38.6699	Figure 6
17808-281287	bundle sheath	37.18	15.65	42.0925	Figure 6
17808-281287	mesophyll	23.019	10.601	46.0533	Figure 6
17808-281287	mesophyll	21.672	9.763	45.0489	Figure 6
17808-281287	mesophyll	21.865	12.401	56.7162	Figure 6
17808-281287	mesophyll	20.758	11.517	55.4822	Figure 6
17808-281287	mesophyll	18.913	9.202	48.6544	Figure 6
17808-281287	mesophyll	14.35	6.289	43.8258	Figure 6
17808-281287	mesophyll	19.781	7.719	39.0223	Figure 6
17808-281287	mesophyll	20.106	9.959	49.5325	Figure 6
17808-5611	bundle sheath	26.771	12.627	47.1667	Figure 6
17808-5611	bundle sheath	17.894	7.709	43.0815	Figure 6
17808-5611	bundle sheath	15.565	7.677	49.3222	Figure 6
17808-5611	bundle sheath	16.249	7.115	43.7873	Figure 6
17808-5611	bundle sheath	17.659	7.753	43.904	Figure 6
17808-5611	mesophyll	17.967	9.465	52.6799	Figure 6
17808-5611	mesophyll	22.094	9.994	45.234	Figure 6
17808-5611	mesophyll	8.229	3.928	47.7336	Figure 6
17808-5611	mesophyll	21.851	8.52	38.9914	Figure 6
17808-5611	mesophyll	16.74	9.345	55.8244	Figure 6
17808-5611	mesophyll	16.736	6.975	41.6766	Figure 6
17810-25383	bundle sheath	16.997	6.987	41.1073	Figure 6
17810-25383	bundle sheath	15.684	5.743	36.6169	Figure 6
17810-25383	bundle sheath	27.385	10.074	36.7866	Figure 6
17810-25383	bundle sheath	20.672	7.722	37.3549	Figure 6
17810-25383	mesophyll	17.939	7.895	44.0103	Figure 6
17810-25383	mesophyll	18.137	8.081	44.5553	Figure 6
17810-25383	mesophyll	30.085	11.975	39.8039	Figure 6
17810-25383	mesophyll	25.434	10.102	39.7185	Figure 6
17810-25383	mesophyll	16.335	6.347	38.8552	Figure 6
17810-25383	mesophyll	17.447	6.821	39.0955	Figure 6
17810-25383	mesophyll	24.038	9.605	39.9576	Figure 6
17810-48117	bundle sheath	36.846	10.274	27.8836	Figure 6
17810-48117	bundle sheath	16.285	5.771	35.4375	Figure 6
17810-48117	bundle sheath	26.692	6.917	25.9141	Figure 6
17810-48117	bundle sheath	18.887	5.912	31.302	Figure 6
17810-48117	bundle sheath	17.349	6.631	38.2212	Figure 6
17810-48117	bundle sheath	19.929	6.917	34.7082	Figure 6
17810-48117	bundle sheath	18.202	8.671	47.6376	Figure 6
17810-48117	bundle sheath	18.457	10.517	56.9811	Figure 6
17810-48117	bundle sheath	19.874	8.789	44.2236	Figure 6
17810-48117	bundle sheath	26.511	14.546	54.8678	Figure 6
17810-48117	bundle sheath	18.992	7.809	41.1173	Figure 6
17810-48117	mesophyll	24.572	14.032	57.1056	Figure 6
17810-48117	mesophyll	10.233	4.548	44.4444	Figure 6
17810-48117	mesophyll	10.288	5.275	51.2733	Figure 6
17810-48117	mesophyll	8.767	3.81	43.4584	Figure 6
17810-48117	mesophyll	24.73	10.819	43.7485	Figure 6
17810-48117	mesophyll	17.11	6.2	36.2361	Figure 6
17810-48117	mesophyll	17.619	6.969	39.5539	Figure 6
17810-48117	mesophyll	14.491	4.853	33.4898	Figure 6
17810-48117	mesophyll	19.871	6.041	30.4011	Figure 6
17810-48117	mesophyll	19.052	8.981	47.1394	Figure 6
17810-58127	bundle sheath	14.659	4.821	32.8876	Figure 6
17810-58127	bundle sheath	10.988	5.615	51.1012	Figure 6
17810-58127	bundle sheath	15.749	6.827	43.3488	Figure 6
17810-58127	bundle sheath	21.104	6.876	32.5815	Figure 6
17810-58127	bundle sheath	24.818	8.608	34.6845	Figure 6
17810-58127	bundle sheath	23.066	8.774	38.0387	Figure 6
17810-58127	bundle sheath	25.25	11.505	45.5644	Figure 6
17810-58127	mesophyll	14.083	6.675	47.3976	Figure 6
17810-58127	mesophyll	14.628	6.327	43.2527	Figure 6
17810-58127	mesophyll	38.496	17.545	45.5762	Figure 6
17810-58127	mesophyll	21.927	6.717	30.6335	Figure 6
17810-58127	mesophyll	14.877	6.539	43.9538	Figure 6
17810-58127	mesophyll	19.351	9.48	48.9897	Figure 6
17810-58127	mesophyll	13.026	6.183	47.4666	Figure 6
17810-58127	mesophyll	17.063	8.169	47.8755	Figure 6
17810-58127	mesophyll	14.059	6.365	45.2735	Figure 6
17810-58127	mesophyll	16.974	6.273	36.9565	Figure 6
17810-58127	mesophyll	13.181	5.644	42.8192	Figure 6
Svglk2-8G5	bundle sheath	7.7	1.943	25.2338	Figures 3 and 6
Svglk2-8G5	bundle sheath	6.367	1.724	27.0771	Figures 3 and 6
Svglk2-8G5	bundle sheath	6.663	1.873	28.1105	Figures 3 and 6
Svglk2-8G5	bundle sheath	8.563	2.609	30.4683	Figures 3 and 6
Svglk2-8G5	bundle sheath	7.054	2.649	37.5532	Figures 3 and 6
Svglk2-8G5	bundle sheath	5.366	1.906	35.5199	Figures 3 and 6
Svglk2-8G5	bundle sheath	4.561	1.686	36.9656	Figures 3 and 6
Svglk2-8G5	bundle sheath	9.499	3.134	32.9929	Figures 3 and 6
Svglk2-8G5	bundle sheath	17.123	4.09	23.886	Figures 3 and 6
Svglk2-8G5	bundle sheath	14.079	2.966	21.0668	Figures 3 and 6
Svglk2-8G5	bundle sheath	14.248	4.933	34.6224	Figures 3 and 6
Svglk2-8G5	bundle sheath	19.564	3.892	19.8937	Figures 3 and 6
Svglk2-8G5	bundle sheath	10.787	3.646	33.7999	Figures 3 and 6
Svglk2-8G5	bundle sheath	17.121	5.802	33.8882	Figures 3 and 6
Svglk2-8G5	mesophyll	5.25	2.24	42.6667	Figures 3 and 6
Svglk2-8G5	mesophyll	6.111	2.476	40.5171	Figures 3 and 6
Svglk2-8G5	mesophyll	6.758	2.504	37.0524	Figures 3 and 6
Svglk2-8G5	mesophyll	8.298	2.672	32.2005	Figures 3 and 6
Svglk2-8G5	mesophyll	4.393	1.873	42.636	Figures 3 and 6
Svglk2-8G5	mesophyll	8.353	3.664	43.8645	Figures 3 and 6
Svglk2-8G5	mesophyll	11.521	4.761	41.3245	Figures 3 and 6
Svglk2-8G5	mesophyll	15.342	6.547	42.6737	Figures 3 and 6
Svglk2-8G5	mesophyll	13.061	5.117	39.1777	Figures 3 and 6
Svglk2-8G5	mesophyll	12.112	4.896	40.4227	Figures 3 and 6
Svglk2-8G5	mesophyll	13.441	5.991	44.5726	Figures 3 and 6
Svglk2-8G5	mesophyll	8.41	2.755	32.7586	Figures 3 and 6
Svglk2-8G5	mesophyll	11.565	3.004	25.9749	Figures 3 and 6
Svglk2-8G5	mesophyll	27.054	6.595	24.3772	Figures 3 and 6
Svglk2-8G5	mesophyll	12.226	3.597	29.4209	Figures 3 and 6
Svglk2-8G5	mesophyll	24.835	5.001	20.1369	Figures 3 and 6
SvGLK2-WT	bundle sheath	4.032	1.075	26.6617	Figures 3 and 6
SvGLK2-WT	bundle sheath	9.403	3.625	38.5515	Figures 3 and 6
SvGLK2-WT	bundle sheath	5.665	1.734	30.609	Figures 3 and 6
SvGLK2-WT	bundle sheath	10.785	4.804	44.5433	Figures 3 and 6
SvGLK2-WT	bundle sheath	4.16	1.162	27.9327	Figures 3 and 6
SvGLK2-WT	bundle sheath	31.877	12.087	37.9176	Figures 3 and 6
SvGLK2-WT	bundle sheath	12.057	5.237	43.4353	Figures 3 and 6
SvGLK2-WT	bundle sheath	13.445	6.29	46.7832	Figures 3 and 6
SvGLK2-WT	bundle sheath	31.339	11.873	37.8857	Figures 3 and 6
SvGLK2-WT	bundle sheath	25.649	9.97	38.8709	Figures 3 and 6
SvGLK2-WT	bundle sheath	4.528	1.957	43.22	Figures 3 and 6
SvGLK2-WT	bundle sheath	9.385	3.083	32.8503	Figures 3 and 6
SvGLK2-WT	mesophyll	18.169	8.094	44.5484	Figures 3 and 6
SvGLK2-WT	mesophyll	11.255	5.695	50.5997	Figures 3 and 6
SvGLK2-WT	mesophyll	6.956	3.4	48.8787	Figures 3 and 6
SvGLK2-WT	mesophyll	14.059	5.705	40.579	Figures 3 and 6
SvGLK2-WT	mesophyll	15.52	8.105	52.2229	Figures 3 and 6
SvGLK2-WT	mesophyll	7.758	3.602	46.4295	Figures 3 and 6
SvGLK2-WT	mesophyll	16.743	8.084	48.2829	Figures 3 and 6
SvGLK2-WT	mesophyll	18.139	10.844	59.7828	Figures 3 and 6
SvGLK2-WT	mesophyll	11.286	6.235	55.2454	Figures 3 and 6
SvGLK2-WT	mesophyll	18.891	10.885	57.62	Figures 3 and 6
SvGLK2-WT	mesophyll	16.186	7.619	47.0715	Figures 3 and 6

## Sheet: Chlorophyll
Lines	Sample	Leaf_aerea	Dilution_factor	norm_Abs660	norm_Abs640	Chl_A	Chl_B	Chl_AB	Figure_Data		ANOVA
SvGLK2	SvGLK2_1	0.198	5	0.154	0.045	50.078	4.3654	54.4434	Figures 3 and 6			df	sum_sq	mean_sq	F	PR(>F)
SvGLK2	SvGLK2_2	0.198	5	0.199	0.059	64.65	6.12197	70.772	Figures 3 and 6		Setaria viridis
SvGLK2	SvGLK2_3	0.198	5	0.181	0.053	58.85	5.19318	64.0432	Figures 3 and 6		Line	10	22609.5	2260.95	22.5555	5.04051e-16
SvGLK2	SvGLK2_4	0.198	5	0.174	0.056	56.2106	7.84747	64.0581	Figures 3 and 6		Residual	55	5513.18	100.24	NaN	NaN
SvGLK2	SvGLK2_5	0.198	5	0.19	0.067	60.9583	11.877	72.8354	Figures 3 and 6		Zea mays
Svglk2-8G5	Svglk2 8G5_2	0.066	5	0.007	0.00203333	6.83144	0.574722	7.40616	Figures 3 and 6		Line	6	5556.51	926.085	2.41865	0.056941
Svglk2-8G5	Svglk2 8G5_3	0.066	5	0.019	0.006	18.4386	2.37576	20.8144	Figures 3 and 6		Residual	24	9189.44	382.893	NaN	NaN
Svglk2-8G5	Svglk2 8G5_4	0.066	5	0.011	0.003	10.7773	0.57197	11.3492	Figures 3 and 6
Svglk2-8G5	Svglk2 8G5_5	0.066	5	0.003	0	3.11591	-1.23182	1.88409	Figures 3 and 6		Tukey-HSD
17808-15254	17808 15254_2	0.198	5	0.231	0.068	75.0811	6.83081	81.9119	Figure 6		group1	group2	Diff	Lower	Upper	q-value	p-value
17808-15254	17808 15254_3	0.198	5	0.206	0.06	67.0015	5.72929	72.7308	Figure 6		Zmglk1-1b317	ZmGLK1-7a213	28.6828	-9.36697	66.7327	3.42344	0.233208
17808-15254	17808 15254_4	0.198	5	0.238	0.07	77.3606	7.00354	84.3641	Figure 6		Zmglk1-3b3	ZmGLK1-7a213	2.78014	-35.2697	40.83	0.331823	0.9
17808-15254	17808 15254_5	0.198	5	0.25	0.074	81.2273	7.62273	88.85	Figure 6		Zmglk1-4b6	ZmGLK1-7a213	3.84456	-32.4345	40.1236	0.481264	0.9
17808-15254	17808 15254_9	0.198	5	0.213	0.062	69.2811	5.90202	75.1831	Figure 6		Zmglk1-7a2	ZmGLK1-7a213	7.24142	-37.1912	51.674	0.740141	0.9
17808-5611	17808 5611_1	0.198	5	0.217	0.064	70.522	6.48535	77.0073	Figure 6		A10	Svglk1-16188	11.1465	-10.1132	32.4062	2.48945	0.772232
17808-5611	17808 5611_2	0.198	5	0.147	0.044	47.7265	4.75808	52.4846	Figure 6		A10	Svglk1-2062	18.9232	-2.33658	40.1829	4.22628	0.123673
17808-5611	17808 5611_3	0.198	5	0.198	0.059	64.3038	6.25884	70.5626	Figure 6		SvGLK2-WT	Svglk2-8G5	54.8669	32.3176	77.4163	11.5531	0.001
17808-5611	17808 5611_5	0.198	5	0.256	0.075	83.2326	7.36692	90.5995	Figure 6		Svglk2-8G5	17808-15254	70.2445	47.6952	92.7939	14.7911	0.001
17808-281287	17808 281287_6	0.198	5	0.224	0.067	72.7295	7.22348	79.953	Figure 6		Svglk2-8G5	17808-5611	62.3	38.5309	86.0691	12.4451	0.001
17808-281287	17808 281287_5	0.198	5	0.234	0.07	75.9758	7.55101	83.5268	Figure 6		Svglk2-8G5	17808-281287	73.1603	50.611	95.7097	15.4051	0.001
17808-281287	17808 281287_7	0.198	5	0.254	0.075	82.5402	7.64066	90.1808	Figure 6		Svglk2-8G5	17810-48117	64.5702	42.0208	87.1195	13.5963	0.001
17808-281287	17808 281287_8	0.198	5	0.263	0.076	85.5841	6.97424	92.5583	Figure 6		Svglk2-8G5	17810-25383	65.9873	46.3606	85.614	15.9638	0.001
17808-281287	17808 281287_9	0.198	5	0.202	0.059	65.6886	5.71136	71.4	Figure 6		Svglk2-8G5	17810-58127	71.9035	52.4961	91.3109	17.5916	0.001
17810-481117	17810 481117_1	0.198	5	0.1948	0.0578	63.2823	6.01833	69.3006	Figure 6		SvGLK2-WT	17808-15254	15.3776	-5.88216	36.6373	3.43442	0.370091
17810-481117	17810 481117_2	0.198	5	0.223	0.066	72.4553	6.79495	79.2503	Figure 6		SvGLK2-WT	17808-5611	7.43311	-15.1162	29.9825	1.56516	0.9
17810-481117	17810 481117_3	0.198	5	0.182	0.054	59.1242	5.62172	64.746	Figure 6		SvGLK2-WT	17808-281287	18.2934	-2.96635	39.5531	4.08563	0.1536
17810-481117	17810 481117_4	0.198	5	0.204	0.06	66.3091	6.00303	72.3121	Figure 6		SvGLK2-WT	17810-48117	9.70325	-11.5565	30.963	2.16712	0.9
17810-481117	17810 481117_5	0.198	5	0.251	0.074	81.5735	7.48586	89.0593	Figure 6		SvGLK2-WT	17810-25383	11.1203	-7.01003	29.2507	2.91229	0.595775
17810-25383	17810 25383_5	0.198	5	0.244	0.072	79.2939	7.31313	86.6071	Figure 6		SvGLK2-WT	17810-58127	17.0366	-0.856173	34.9293	4.52093	0.075504
17810-25383	17810 25383_6	0.198	5	0.223	0.065	72.5273	6.22955	78.7568	Figure 6
17810-25383	17810 25383_7	0.198	5	0.168	0.053	54.3492	6.97247	61.3217	Figure 6
17810-25383	17810 25383_7	0.198	5	0.17	0.053	55.0417	6.69874	61.7404	Figure 6
17810-25383	17810 25383_7	0.198	5	0.172	0.054	55.6621	6.9904	62.6525	Figure 6
17810-25383	17810 25383_8	0.198	5	0.236	0.071	76.5962	7.84268	84.4389	Figure 6
17810-25383	17810 25383_8	0.198	5	0.226	0.069	73.278	8.08056	81.3586	Figure 6
17810-25383	17810 25383_8	0.198	5	0.217	0.066	70.378	7.61616	77.9942	Figure 6
17810-25383	17810 25383_9	0.198	5	0.239	0.073	77.4909	8.56288	86.0538	Figure 6
17810-25383	17810 25383_9	0.198	5	0.226	0.069	73.278	8.08056	81.3586	Figure 6
17810-25383	17810 25383_9	0.198	5	0.215	0.066	69.6856	7.8899	77.5755	Figure 6
17810-58127	17810 58127_2	0.198	5	0.228	0.069	73.9705	7.80682	81.7773	Figure 6
17810-58127	17810 58127_2	0.198	5	0.213	0.065	69.0652	7.59823	76.6634	Figure 6
17810-58127	17810 58127_2	0.198	5	0.207	0.063	67.1318	7.28864	74.4205	Figure 6
17810-58127	17810 58127_6	0.198	5	0.246	0.075	79.7705	8.73561	88.5061	Figure 6
17810-58127	17810 58127_6	0.198	5	0.257	0.078	83.3629	8.92626	92.2891	Figure 6
17810-58127	17810 58127_6	0.198	5	0.251	0.077	81.3576	9.18207	90.5396	Figure 6
17810-58127	17810 58127_9	0.198	5	0.272	0.082	88.2682	9.13485	97.403	Figure 6
17810-58127	17810 58127_9	0.198	5	0.259	0.079	83.9833	9.21793	93.2013	Figure 6
17810-58127	17810 58127_9	0.198	5	0.251	0.077	81.3576	9.18207	90.5396	Figure 6
17810-58127	17810 58127_10	0.066	5	0.062	0.021	59.8614	10.1629	70.0242	Figure 6
17810-58127	17810 58127_10	0.066	5	0.059	0.019	57.1773	8.00227	65.1795	Figure 6
17810-58127	17810 58127_10	0.066	5	0.059	0.02	56.9614	9.69848	66.6598	Figure 6
A10	A10_6	0.33	10	0.226	0.063	88.4518	5.62576	94.0776	Figure 2
A10	A10_7	0.33	10	0.244	0.067	95.5845	5.38333	100.968	Figure 2
A10	A10_8	0.33	10	0.251	0.069	98.32	5.59061	103.911	Figure 2
A10	A10_9	0.33	10	0.259	0.071	101.471	5.63364	107.105	Figure 2
A10	A10_10	0.33	10	0.228	0.063	89.2827	5.29727	94.58	Figure 2
Svglk1-16188	Svglk1 16188_6	0.33	10	0.262	0.069	102.89	3.78394	106.674	Figure 2
Svglk1-16188	Svglk1 16188_7	0.33	10	0.227	0.071	88.1764	10.8894	99.0658	Figure 2
Svglk1-16188	Svglk1 16188_8	0.33	10	0.174	0.048	68.1436	3.98909	72.1327	Figure 2
Svglk1-16188	Svglk1 16188_9	0.33	10	0.194	0.053	76.0209	4.09667	80.1176	Figure 2
Svglk1-16188	Svglk1 16188_10	0.33	10	0.214	0.056	84.0709	2.84727	86.9182	Figure 2
Svglk1-2062	Svglk1 2062_6	0.33	10	0.212	0.057	83.1536	3.85424	87.0079	Figure 2
Svglk1-2062	Svglk1 2062_7	0.33	10	0.177	0.046	69.5627	2.13939	71.7021	Figure 2
Svglk1-2062	Svglk1 2062_8	0.33	10	0.219	0.059	85.8891	4.06152	89.9506	Figure 2
Svglk1-2062	Svglk1 2062_9	0.33	10	0.183	0.046	72.0555	1.15394	73.2094	Figure 2
Svglk1-2062	Svglk1 2062_10	0.33	10	0.203	0.056	79.5009	4.65394	84.1548	Figure 2
Zmglk1-1b317	Zmglk1-1b317_6	0.543	10	0.522	0.141	124.397	6.03591	130.433	Figure 1
Zmglk1-1b317	Zmglk1-1b317_7	0.543	10	0.458	0.124	109.13	5.41436	114.545	Figure 1
Zmglk1-1b317	Zmglk1-1b317_7	0.8145	10	0.827	0.219	131.541	5.16967	136.711	Figure 1
Zmglk1-1b317	Zmglk1-1b317_1	0.8145	10	0.655	0.171	104.269	3.42038	107.689	Figure 1
Zmglk1-1b317	Zmglk1-1b317_4	0.8145	10	0.795	0.209	126.505	4.55015	131.055	Figure 1
Zmglk1-3b3	Zmglk1-3b3_6	0.543	10	0.429	0.116	102.228	5.01031	107.238	Figure 1
Zmglk1-3b3	Zmglk1-3b3_7	0.543	10	0.433	0.119	103.081	5.84807	108.929	Figure 1
Zmglk1-3b3	Zmglk1-3b3_3	0.8145	10	0.385	0.101	61.2707	2.14475	63.4155	Figure 1
Zmglk1-3b3	Zmglk1-3b3_5	0.8145	10	0.707	0.189	112.392	4.90816	117.3	Figure 1
Zmglk1-3b3	Zmglk1-3b3_2	0.8145	10	0.568	0.151	90.3245	3.71185	94.0363	Figure 1
Zmglk1-4b6	Zmglk1-4b6_6	0.543	10	0.328	0.091	78.0392	4.78324	82.8225	Figure 1
Zmglk1-4b6	Zmglk1-4b6_7	0.543	10	0.368	0.102	87.5613	5.32634	92.8877	Figure 1
Zmglk1-4b6	Zmglk1-4b6_8	0.543	10	0.353	0.1	83.879	5.9989	89.8779	Figure 1
Zmglk1-4b6	Zmglk1-4b6_2	0.8145	10	0.577	0.16	91.5245	5.58699	97.1115	Figure 1
Zmglk1-4b6	Zmglk1-4b6_8	0.8145	10	0.768	0.203	122.17	4.69748	126.867	Figure 1
Zmglk1-4b6	Zmglk1-4b6_6	0.8145	10	0.64	0.17	101.779	4.14365	105.923	Figure 1
Zmglk1-7a2	Zmglk1-7a2_4	0.8145	10	0.489	0.128	77.8317	2.64629	80.478	Figure 1
Zmglk1-7a2	Zmglk1-7a2_2	0.8145	10	0.528	0.134	84.1864	1.70043	85.8868	Figure 1
Zmglk1-7a2	Zmglk1-7a2_3	0.8145	10	0.594	0.157	94.491	3.63106	98.122	Figure 1
ZmGLK1-7a213	ZmGLK1-7a213_1	0.543	10	0.335	0.091	79.8066	4.08453	83.8912	Figure 1
ZmGLK1-7a213	ZmGLK1-7a213_5	0.543	10	0.27	0.075	64.2348	3.97514	68.2099	Figure 1
ZmGLK1-7a213	ZmGLK1-7a213_7	0.543	10	0.303	0.083	72.147	3.97993	76.1269	Figure 1
ZmGLK1-7a213	ZmGLK1-7a213_5	0.8145	10	0.614	0.16	97.7525	3.12486	100.877	Figure 1
ZmGLK1-7a213	ZmGLK1-7a213_2	0.8145	10	0.701	0.186	111.487	4.48275	115.97	Figure 1
ZmGLK1-7a213	ZmGLK1-7a213_9	0.8145	10	0.768	0.205	122.1	5.24727	127.347	Figure 1

## Sheet: PSII Fluorescence
Line	Plants	PhiPSII	Fv/Fm	Figure_data		ANOVA
A10	A10-1	0.133404	0.644277	Figure 2			df	sum_sq	mean_sq	F	PR(>F)
A10	A10-2	0.141853	0.607367	Figure 2		Setaria viridis - PhiPSII
A10	A10-3	0.130103	0.631088	Figure 2		Line	2	0.00249	0.001245	1.88292	0.198034
A10	A10-4	0.122389	0.63234	Figure 2		Residual	11	0.007273	0.000661	NaN	NaN
A10	A10-5	0.0965551	0.566628	Figure 2		Setaria viridis - Fv/Fm
Svglk1-16188	Svglk1-16188-1	0.137546	0.680563	Figure 2		Line	2	0.005997	0.002998	4.14332	0.045577
Svglk1-16188	Svglk1-16188-2	0.186798	0.688039	Figure 2		Residual	11	0.00796	0.000724	NaN	NaN
Svglk1-16188	Svglk1-16188-3	0.144259	0.665146	Figure 2		Zea mays - PhiPSII
Svglk1-16188	Svglk1-16188-4	0.14919	0.633618	Figure 2		Line	4	0.037049	0.009262	12.1884	0.002848
Svglk1-2062	Svglk1-2062-1	0.06959	0.660414	Figure 2		Residual	7	0.005319	0.00076	NaN	NaN
Svglk1-2062	Svglk1-2062-2	0.158787	0.638933	Figure 2		Zea mays - Fv/Fm
Svglk1-2062	Svglk1-2062-3	0.144811	0.599093	Figure 2		Line	4	0.047247	0.011812	1.58058	0.260622
Svglk1-2062	Svglk1-2062-4	0.127694	0.609314	Figure 2		Residual	9	0.067257	0.007473	NaN	NaN
Svglk1-2062	Svglk1-2062-5	0.124101	0.635575	Figure 2
Zmglk1-3b3	Zmglk1-3b3_3	NA	0.460208	Figure 1		Tukey HSD
Zmglk1-3b3	Zmglk1-3b3_5	0.369415	0.511152	Figure 1		group1	group2	Diff	Lower	Upper	q-value	p-value
Zmglk1-3b3	Zmglk1-3b3_7	0.316045	0.733871	Figure 1		Zea mays - PhiPSII
Zmglk1-7a2	Zmglk1-7a2_4	0.360298	0.576944	Figure 1		ZmGLK1-7a213	Zmglk1-3b3	0.069576	-0.0418419	0.180994	3.31377	0.249896
Zmglk1-7a2	Zmglk1-7a2_2	0.42385	0.708401	Figure 1		ZmGLK1-7a213	Zmglk1-7a2	0.0202316	-0.0911863	0.131649	0.963592	0.9
Zmglk1-7a2	Zmglk1-7a2_3	0.385424	NA	Figure 1		ZmGLK1-7a213	Zmglk1-4b6	0.134007	0.0225893	0.245425	6.3825	0.0223553
ZmGLK1-7a213	ZmGLK1-7a213_5	NA	0.738366	Figure 1		ZmGLK1-7a213	Zmglk1-1b317	0.0288106	-0.0728995	0.130521	1.50316	0.803308
ZmGLK1-7a213	ZmGLK1-7a213_2	0.394023	0.735687	Figure 1		Setaria viridis - Fv/Fm
ZmGLK1-7a213	ZmGLK1-7a213_9	0.430588	0.743098	Figure 1		A10	Svglk1-16188	0.050502	0.00179	0.099213	3.95773	0.042204
Zmglk1-4b6	Zmglk1-4b6_2	0.284716	0.638945	Figure 1		A10	Svglk1-2062	0.012326	-0.0336	0.058252	1.02455	0.743935
Zmglk1-4b6	Zmglk1-4b6_8	NA	0.644771	Figure 1
Zmglk1-4b6	Zmglk1-4b6_6	0.271881	0.623875	Figure 1
Zmglk1-1b317	Zmglk1-1b317_7	0.424824	0.581279	Figure 1
Zmglk1-1b317	Zmglk1-1b317_1	0.467934	0.711906	Figure 1
Zmglk1-1b317	Zmglk1-1b317_4	0.430591	0.752379	Figure 1

## Sheet: Gene expression (NRQs)
Lines	Samples	SvREF1	SvREF2	SvGLK1	SvGLK2	ZmREF1	ZmREF2	ZmGLK1	ZmG2	ZmGNC	ZmCGA	Figure_Data		Student's t-Test
ZmGLK1-7a213	ZmGLK1-7a213_1	NA	NA	NA	NA	1.09885	0.91004	0.795141	1.20504	0.688612	1.23242	Figure 4		comparison	gene	statistic	pvalue
ZmGLK1-7a213	ZmGLK1-7a213_5	NA	NA	NA	NA	1.09321	0.914735	0.620945	0.964635	0.79341	1.00195	Figure 4		Svglk2-8G5 vs. SvGLK2-WT	SvGLK1	-6.69016	0.000540811
ZmGLK1-7a213	ZmGLK1-7a213_7	NA	NA	NA	NA	1.20828	0.827624	0.863388	0.900821	0.689296	0.957597	Figure 4		Svglk1-2062 vs. A10	SvGLK1	-5.18073	0.000842001
Zmglk1-7a2	Zmglk1-7a2_2	NA	NA	NA	NA	1.05698	0.946095	0.764706	0.880304	0.839473	0.684701	Figure 4		Svglk1-16188 vs. A10	SvGLK1	1.26534	0.246239
Zmglk1-7a2	Zmglk1-7a2_3	NA	NA	NA	NA	0.939657	1.06422	1.38691	1.38952	0.805318	1.38838	Figure 4		17810-58127 vs. SvGLK2-WT	SvGLK1	0.90188	0.390618
Zmglk1-7a2	Zmglk1-7a2_4	NA	NA	NA	NA	0.998874	1.00113	1.28584	1.26994	0.735348	1.32093	Figure 4		17810-58127 vs. Svglk2-8G5	SvGLK1	4.37913	0.00323788
Zmglk1-7a2	Zmglk1-7a2_9	NA	NA	NA	NA	1.62978	0.613578	0.70435	0.760141	0.539392	0.809652	Figure 4		17810-48117 vs. SvGLK2-WT	SvGLK1	1.83559	0.0996075
Zmglk1-4b6	Zmglk1-4b6_2	NA	NA	NA	NA	0.730803	1.36836	1.58832	1.17842	0.884335	1.35739	Figure 4		17810-48117 vs. Svglk2-8G5	SvGLK1	7.17832	0.000180836
Zmglk1-4b6	Zmglk1-4b6_6	NA	NA	NA	NA	1.04067	0.960918	0.88282	1.33538	0.830109	1.33297	Figure 4		17810-25383 vs. SvGLK2-WT	SvGLK1	2.03364	0.0725068
Zmglk1-4b6	Zmglk1-4b6_7	NA	NA	NA	NA	1.14006	0.877149	0.647733	1.38856	1.02584	1.58343	Figure 4		17810-25383 vs. Svglk2-8G5	SvGLK1	8.26981	7.37074e-05
Zmglk1-4b6	Zmglk1-4b6_8	NA	NA	NA	NA	1.13424	0.881651	1.15405	1.463	0.995584	1.59148	Figure 4		17808-5611 vs. SvGLK2-WT	SvGLK1	0.173484	0.86611
Zmglk1-3b3	Zmglk1-3b3_10	NA	NA	NA	NA	1.74805	0.572066	0.883766	0.915254	0.81734	0.844469	Figure 4		17808-5611 vs. Svglk2-8G5	SvGLK1	5.69597	0.00073842
Zmglk1-3b3	Zmglk1-3b3_6	NA	NA	NA	NA	1.29552	0.771892	0.550846	0.829333	0.474154	1.019	Figure 4		17808-281287 vs. SvGLK2-WT	SvGLK1	-0.305302	0.767929
Zmglk1-3b3	Zmglk1-3b3_7	NA	NA	NA	NA	1.05338	0.949322	0.62233	0.729451	0.785348	1.09095	Figure 4		17808-281287 vs. Svglk2-8G5	SvGLK1	5.60671	0.00137237
Zmglk1-1b317	Zmglk1-1b317_1	NA	NA	NA	NA	0.865824	1.15497	0.551847	0.760645	0.702287	0.332128	Figure 4		17808-15254 vs. SvGLK2-WT	SvGLK1	2.32549	0.0450785
Zmglk1-1b317	Zmglk1-1b317_4	NA	NA	NA	NA	0.969308	1.03166	1.09735	0.954744	0.738746	0.713242	Figure 4		17808-15254 vs. Svglk2-8G5	SvGLK1	9.64988	2.7047e-05
Zmglk1-1b317	Zmglk1-1b317_5	NA	NA	NA	NA	1.00257	0.997436	0.682771	1.1361	0.592047	1.20785	Figure 4		Svglk2-8G5 vs. SvGLK2-WT	SvGLK2	-4.23982	0.00544084
Zmglk1-1b317	Zmglk1-1b317_6	NA	NA	NA	NA	1.12184	0.891391	0.941031	1.31794	0.413647	1.54323	Figure 4		Svglk1-2062 vs. A10	SvGLK2	1.08	0.311625
Zmglk1-1b317	Zmglk1-1b317_7	NA	NA	NA	NA	0.873618	1.14467	1.22266	1.29627	0.841379	1.40664	Figure 4		Svglk1-16188 vs. A10	SvGLK2	1.48091	0.18218
ZmG2-BSD1-S1	ZmG2-BSD1-S1_4_4	NA	NA	NA	NA	0.872547	1.14607	1.43971	0.98908	1.89267	1.31447	Figure 4		17810-58127 vs. SvGLK2-WT	SvGLK2	-1.07949	0.308449
ZmG2-BSD1-S1	ZmG2-BSD1-S1_4_6	NA	NA	NA	NA	0.810882	1.23323	1.309	0.920437	1.94561	0.98958	Figure 4		17810-58127 vs. Svglk2-8G5	SvGLK2	2.67525	0.0317571
ZmG2-BSD1-S1	ZmG2-BSD1-S1_6_1	NA	NA	NA	NA	1.01165	0.98848	1.64462	1.09351	2.18758	0.965239	Figure 4		17810-48117 vs. SvGLK2-WT	SvGLK2	-2.29181	0.0476336
ZmG2-BSD1-S1	ZmG2-BSD1-S1_6_2	NA	NA	NA	NA	0.854896	1.16973	1.73511	1.07031	2.69233	1.26952	Figure 4		17810-48117 vs. Svglk2-8G5	SvGLK2	4.52079	0.00272957
ZmG2-BSD1-S1	ZmG2-BSD1-S1_6_4	NA	NA	NA	NA	0.862713	1.15913	1.78088	1.26255	2.10104	1.1115	Figure 4		17810-25383 vs. SvGLK2-WT	SvGLK2	-1.00388	0.341661
Zmg2-bsd1-s1	Zmg2-bsd1-s1_1_1	NA	NA	NA	NA	0.807395	1.23855	1.01193	0.496996	1.96836	0.385938	Figure 4		17810-25383 vs. Svglk2-8G5	SvGLK2	4.75728	0.00206597
Zmg2-bsd1-s1	Zmg2-bsd1-s1_4_1	NA	NA	NA	NA	0.849763	1.1768	1.55216	0.734462	1.89085	0.733976	Figure 4		17808-5611 vs. SvGLK2-WT	SvGLK2	-1.38089	0.200634
Zmg2-bsd1-s1	Zmg2-bsd1-s1_7_2	NA	NA	NA	NA	0.822104	1.21639	1.10164	0.902129	1.48443	0.848323	Figure 4		17808-5611 vs. Svglk2-8G5	SvGLK2	3.79812	0.00673127
Zmg2-bsd1-s1	Zmg2-bsd1-s1_7_3	NA	NA	NA	NA	0.739701	1.3519	0.975535	0.731752	1.61247	0.734891	Figure 4		17808-281287 vs. SvGLK2-WT	SvGLK2	-0.164546	0.873383
Svglk1-2062	Svglk1-2062_1	0.593955	1.68363	0.400513	1.54214	NA	NA	NA	NA	NA	NA	Figure 4		17808-281287 vs. Svglk2-8G5	SvGLK2	5.25512	0.00191035
Svglk1-2062	Svglk1-2062_2	0.644535	1.55151	0.325807	1.67169	NA	NA	NA	NA	NA	NA	Figure 4		17808-15254 vs. SvGLK2-WT	SvGLK2	-1.02063	0.334081
Svglk1-2062	Svglk1-2062_3	0.646853	1.54595	0.259167	2.09845	NA	NA	NA	NA	NA	NA	Figure 4		17808-15254 vs. Svglk2-8G5	SvGLK2	3.8431	0.00634896
Svglk1-2062	Svglk1-2062_4	0.632568	1.58086	0.409491	2.51802	NA	NA	NA	NA	NA	NA	Figure 4		Zmglk1-7a2 vs. ZmGLK1-7a213	ZmCGA	-0.058877	0.955331
Svglk1-2062	Svglk1-2062_5	0.575201	1.73852	0.419395	2.15489	NA	NA	NA	NA	NA	NA	Figure 4		Zmglk1-4b6 vs. ZmGLK1-7a213	ZmCGA	3.67793	0.0143245
Svglk1-16188	Svglk1-16188_1	0.588049	1.70054	1.05513	1.78944	NA	NA	NA	NA	NA	NA	Figure 4		Zmglk1-3b3 vs. ZmGLK1-7a213	ZmCGA	-0.705111	0.519635
Svglk1-16188	Svglk1-16188_2	0.566288	1.76589	0.807478	1.80184	NA	NA	NA	NA	NA	NA	Figure 4		Zmglk1-1b317 vs. ZmGLK1-7a213	ZmCGA	-0.0758802	0.941981
Svglk1-16188	Svglk1-16188_3	0.622969	1.60522	0.980496	2.41175	NA	NA	NA	NA	NA	NA	Figure 4		Zmg2-bsd1-s1 vs. ZmG2-BSD1-S1	ZmCGA	-3.80816	0.00664383
Svglk1-16188	Svglk1-16188_4	0.681646	1.46704	1.06116	2.45927	NA	NA	NA	NA	NA	NA	Figure 4		Zmglk1-7a2 vs. ZmGLK1-7a213	ZmG2	0.26418	0.802185
A10	A10_1	0.705687	1.41706	1.17024	2.2886	NA	NA	NA	NA	NA	NA	Figure 4		Zmglk1-4b6 vs. ZmGLK1-7a213	ZmG2	3.01778	0.0294912
A10	A10_2	0.665593	1.50242	0.815805	1.48572	NA	NA	NA	NA	NA	NA	Figure 4		Zmglk1-3b3 vs. ZmGLK1-7a213	ZmG2	-1.85715	0.136852
A10	A10_3	0.536725	1.86315	0.685112	1.17183	NA	NA	NA	NA	NA	NA	Figure 4		Zmglk1-1b317 vs. ZmGLK1-7a213	ZmG2	0.445555	0.671545
A10	A10_4	0.573353	1.74413	0.758791	1.79133	NA	NA	NA	NA	NA	NA	Figure 4		Zmg2-bsd1-s1 vs. ZmG2-BSD1-S1	ZmG2	-3.57637	0.00901974
A10	A10_5	0.611562	1.63516	0.751187	1.8591	NA	NA	NA	NA	NA	NA	Figure 4		Zmglk1-7a2 vs. ZmGLK1-7a213	ZmGLK1	1.27525	0.258258
17810-58127	17810-58127_2a	1.36624	0.731938	1.30125	1.02787	NA	NA	NA	5.67959	NA	NA	Figure 5		Zmglk1-4b6 vs. ZmGLK1-7a213	ZmGLK1	1.25175	0.26603
17810-58127	17810-58127_2b	1.26216	0.792291	0.998319	1.08139	NA	NA	NA	6.06929	NA	NA	Figure 5		Zmglk1-3b3 vs. ZmGLK1-7a213	ZmGLK1	-0.596797	0.58278
17810-58127	17810-58127_6a	1.0837	0.922763	0.614376	0.700516	NA	NA	NA	4.41829	NA	NA	Figure 5		Zmglk1-1b317 vs. ZmGLK1-7a213	ZmGLK1	0.796197	0.456255
17810-58127	17810-58127_6b	1.02521	0.975413	1.01926	1.33644	NA	NA	NA	0.196318	NA	NA	Figure 5		Zmg2-bsd1-s1 vs. ZmG2-BSD1-S1	ZmGLK1	-2.71562	0.0299548
17810-58127	17810-58127_7a	1.37726	0.726078	1.82473	1.91541	NA	NA	NA	0.159535	NA	NA	Figure 5		Zmglk1-7a2 vs. ZmGLK1-7a213	ZmGNC	0.0722544	0.945201
17810-58127	17810-58127_7b	1.33003	0.751865	1.51476	1.44245	NA	NA	NA	0.119367	NA	NA	Figure 5		Zmglk1-4b6 vs. ZmGLK1-7a213	ZmGNC	3.39989	0.0192533
17810-48117	17810-48117_1a	1.47062	0.679986	1.55955	1.38071	NA	NA	NA	6.30419	NA	NA	Figure 5		Zmglk1-3b3 vs. ZmGLK1-7a213	ZmGNC	-0.274183	0.797521
17810-48117	17810-48117_1b	1.3325	0.750468	1.61633	1.09642	NA	NA	NA	6.13288	NA	NA	Figure 5		Zmglk1-1b317 vs. ZmGLK1-7a213	ZmGNC	-0.65877	0.534492
17810-48117	17810-48117_2a	1.34788	0.741906	1.2917	1.19508	NA	NA	NA	6.10319	NA	NA	Figure 5		Zmg2-bsd1-s1 vs. ZmG2-BSD1-S1	ZmGNC	-2.23611	0.0604241
17810-48117	17810-48117_2b	1.53942	0.649597	1.22209	1.01183	NA	NA	NA	4.80799	NA	NA	Figure 5
17810-48117	17810-48117_3a	1.34101	0.745707	0.834552	1.12957	NA	NA	NA	7.89315	NA	NA	Figure 5
17810-48117	17810-48117_3b	1.16029	0.861854	1.30712	1.25039	NA	NA	NA	9.73672	NA	NA	Figure 5
17810-25383	17810-25383_5a	1.37461	0.727479	1.29462	1.39553	NA	NA	NA	6.37458	NA	NA	Figure 5
17810-25383	17810-25383_5b	1.34837	0.741634	1.52575	1.61796	NA	NA	NA	6.93738	NA	NA	Figure 5
17810-25383	17810-25383_6a	1.49308	0.669755	0.886574	1.00831	NA	NA	NA	5.30894	NA	NA	Figure 5
17810-25383	17810-25383_6b	1.41022	0.709107	1.30614	1.43196	NA	NA	NA	6.68754	NA	NA	Figure 5
17810-25383	17810-25383_7a	1.49275	0.669906	1.27521	1.29934	NA	NA	NA	5.07289	NA	NA	Figure 5
17810-25383	17810-25383_7b	1.39261	0.718078	1.56392	1.28015	NA	NA	NA	6.16331	NA	NA	Figure 5
17808-5611	17808-5611_1a	1.22957	0.813293	1.42948	1.46077	NA	NA	10.7386	NA	NA	NA	Figure 5
17808-5611	17808-5611_1b	1.30594	0.765731	1.10296	1.59716	NA	NA	11.1408	NA	NA	NA	Figure 5
17808-5611	17808-5611_2a	1.3447	0.743662	1.1291	1.25896	NA	NA	12.3583	NA	NA	NA	Figure 5
17808-5611	17808-5611_2b	1.34338	0.744391	1.17251	1.29129	NA	NA	8.57563	NA	NA	NA	Figure 5
17808-5611	17808-5611_3a	1.37701	0.726213	0.751116	1.03502	NA	NA	10.9506	NA	NA	NA	Figure 5
17808-5611	17808-5611_3b	1.49744	0.667808	0.693081	0.91148	NA	NA	7.05091	NA	NA	NA	Figure 5
17808-281287	17808-281287_2a	1.27367	0.785133	1.41325	1.79628	NA	NA	10.0372	NA	NA	NA	Figure 5
17808-281287	17808-281287_2b	1.40551	0.711488	0.815533	1.28432	NA	NA	12.3254	NA	NA	NA	Figure 5
17808-281287	17808-281287_3a	1.3644	0.732921	0.963535	1.39246	NA	NA	11.4885	NA	NA	NA	Figure 5
17808-281287	17808-281287_4a	1.2975	0.770714	0.90882	1.40965	NA	NA	12.2606	NA	NA	NA	Figure 5
17808-281287	17808-281287_4b	1.46273	0.683655	0.761785	1.45593	NA	NA	12.2027	NA	NA	NA	Figure 5
17808-15254	17808-15254_2a	1.29156	0.774256	1.03311	1.18341	NA	NA	3.14119	NA	NA	NA	Figure 5
17808-15254	17808-15254_2b	1.49889	0.667159	1.47282	1.83043	NA	NA	4.62011	NA	NA	NA	Figure 5
17808-15254	17808-15254_3a	1.38509	0.721972	1.59026	1.39414	NA	NA	3.25018	NA	NA	NA	Figure 5
17808-15254	17808-15254_3b	1.34743	0.742152	1.38852	1.29344	NA	NA	3.45091	NA	NA	NA	Figure 5
17808-15254	17808-15254_4a	1.38628	0.721355	1.31808	1.07708	NA	NA	2.77774	NA	NA	NA	Figure 5
17808-15254	17808-15254_4b	1.39804	0.715286	1.14007	1.09738	NA	NA	3.54679	NA	NA	NA	Figure 5
SvGLK2-WT	SvGLK2-WT_1	0.655454	1.52566	0.82166	1.06787	NA	NA	0.0194965	0.0865282	NA	NA	Figures 4 and 5
SvGLK2-WT	SvGLK2-WT_2	0.54396	1.83837	1.11575	1.33994	NA	NA	0.0229039	0.0517037	NA	NA	Figures 4 and 5
SvGLK2-WT	SvGLK2-WT_3	0.684279	1.46139	1.30335	1.69067	NA	NA	0.0290077	0.0432684	NA	NA	Figures 4 and 5
SvGLK2-WT	SvGLK2-WT_4	0.298873	3.3459	0.756498	1.87276	NA	NA	0.053253	0.181159	NA	NA	Figures 4 and 5
SvGLK2-WT	SvGLK2-WT_5	0.572519	1.74667	1.1002	1.50237	NA	NA	0.0432789	0.0484086	NA	NA	Figures 4 and 5
Svglk2-8G5	Svglk2-8G5_1	0.404606	2.47154	0.184289	0.4542	NA	NA	0.0177988	0.0766963	NA	NA	Figures 4 and 5
Svglk2-8G5	Svglk2-8G5_4	0.397121	2.51813	0.0464536	0.190257	NA	NA	0.0120574	0.051956	NA	NA	Figures 4 and 5
Svglk2-8G5	Svglk2-8G5_5	0.13287	7.52615	0.0180893	0.861975	NA	NA	0.0737871	0.14324	NA	NA	Figures 4 and 5
